# Supplementary material for: How the Presence of Crystalline Phase Affects Structural Relaxation in Molecular Liquids: The Case of Amorphous Indomethacin
Source: Int J Mol Sci. 2023 Nov 13;24(22):16275. doi: 10.3390/ijms242216275 (PMC10671508; doi:10.3390/ijms242216275)
Supplement: Supplementary file 1 [file ijms-24-16275-s001.zip]

Archive with 1 entries (1 files):
- ijms-2718590-supplementary.pdf
